# Supplementary material for: An Updated Systematic and Comprehensive Review of Cytoreductive Prostatectomy for Metastatic Prostate Cancer
Source: Curr Oncol. 2023 Feb 10;30(2):2194–216. doi: 10.3390/curroncol30020170 (PMC9955685; doi:10.3390/curroncol30020170)
Supplement: Supplementary file 1 [file curroncol-30-00170-s001.zip]

Archive with 1 entries (1 files):
- curroncol-2165476-SI.pdf
